# Supplementary material for: Novel Insights into the Cardioprotective Effects of Calcitriol in Myocardial Infarction
Source: Cells. 2022 May 18;11(10):1676. doi: 10.3390/cells11101676 (PMC9139780; doi:10.3390/cells11101676)
Supplement: Supplementary file 1 [file cells-11-01676-s001.zip]

Archive with 1 entries (1 files):
- cells-1665902-supplementary.pdf
